# Supplementary material for: Longitudinal imaging of HIV-1 spread in humanized mice with parallel 3D immunofluorescence and electron tomography
Source: eLife. 2017 Feb 15;6:e23282. doi: 10.7554/eLife.23282 (PMC5338924; doi:10.7554/eLife.23282)
Supplement: Figure 1—source data 1. — DOI: http://dx.doi.org/10.7554/eLife.23282.003 [file elife-23282-fig1-data1.xlsx]

## Sheet: Sheet1
p24 ELISA
5 Days PI	Blood p24 Level (ng/mL)
MS19	0.05
MS13	0.02
MS12	0.02
	0.03	Mean
	0.0173205	SD
12 Days PI	Blood p24 Level (ng/mL)
MS19	1.83891
MS13	2.31003
MS12	3.35866
	2.50253	Mean
	0.777951	SD
21 Days PI	Blood p24 Level (ng/mL)
MS19	19.5732
MS13	14.6341
MS12	3.84146
	12.6829	Mean
	8.04532	SD
