# Supplementary material for: Longitudinal imaging of HIV-1 spread in humanized mice with parallel 3D immunofluorescence and electron tomography
Source: eLife. 2017 Feb 15;6:e23282. doi: 10.7554/eLife.23282 (PMC5338924; doi:10.7554/eLife.23282)
Supplement: Figure 3—source data 1. — DOI: http://dx.doi.org/10.7554/eLife.23282.006 [file elife-23282-fig3-data1.xlsx]

## Sheet: Sheet1
Raw Results
+ HIV	5 Days PI	Total cells	CD3 + T cells	% T cells of Total		- HIV	0 Days PI	Total cells	CD3 + T cells	% T cells of Total
	MS22	2178	170	7.80533			MS3	1353	93	6.87361
		1614	111	6.87732				1356	98	7.22714
	MS23	1075	56	5.2093				1819	127	6.98186
		890	41	4.60674				1823	103	5.65003
				6.12467	Mean					6.68316	Mean
	Total Nuclei	5757		1.4757	Std Dev		Total Nuclei	6351		0.704455	Std Dev
	10 Days PI	Total cells	CD3 + T cells	% T cells of Total			21 Days PI	Total cells	CD3 + T cells	% T cells of Total
	MS17	2603	177	6.79985			MS5	1064	66	6.20301
		2562	183	7.14286				1748	106	6.06407
		2196	146	6.64845				1116	51	4.56989
	MS18	2064	114	5.52326				1628	67	4.11548
				6.5286	Mean					5.23811	Mean
	Total Nuclei	9425		0.701419	Std Dev		Total Nuclei	5556		1.05199	Std Dev
	12 Days PI	Total cells	CD3 + T cells	% T cells of Total			45 Days PI	Total cells	CD3 + T cells	% T cells of Total
	MS1	2758	145	5.25743			MS7	1817	84	4.623
		1146	103	8.98778				2102	123	5.85157
	MS14	1105	91	8.23529				1981	124	6.25946
	MS16	677	42	6.20384						5.57801	Mean
				7.17109	Mean		Total Nuclei	5900		0.851836	Std Dev
	Total Nuclei	5686		1.73499	Std Dev
	16 Days PI	Total cells	CD3 + T cells	% T cells of Total
	MS15	1163	53	4.55718
		1373	58	4.22433
		2396	57	2.37896
		680	27	3.97059
				3.78276	Mean
	Total Nuclei	5612		0.9662	Std Dev
	21 Days PI	Total cells	CD3 + T cells	% T cells of Total
	MS10	2263	103	4.55148
		625	29	4.64
		544	26	4.77941
		723	25	3.45781
		1200	40	3.33333
				4.15241	Mean
	Total Nuclei	5355		0.697044	Std Dev
	28 Days PI	Total cells	CD3 + T cells	% T cells of Total
	MS8	1106	44	3.9783
		1171	54	4.61144
	MS9	331	15	4.53172
		2774	77	2.77578
				3.97431	Mean
	Total Nuclei	5382		0.847181	Std Dev
	35 Days PI	Total cells	CD3 + T cells	% T cells of Total
	MS4	1738	41	2.35903
		2039	62	3.04071
		2020	61	3.0198
		1659	43	2.59192
				2.75287	Mean
	Total Nuclei	7456		0.334222	Std Dev
	45 Days PI	Total cells	CD3 + T cells	% T cells of Total
	MS2	2117	58	2.73973
		1549	35	2.25952
		2439	47	1.92702
		2400	39	1.625
				2.13782	Mean
	Total Nuclei	8505		0.477676	Std Dev
Graphed Results
		Mean						Mean
+ HIV	Days PI	% CD3 + T cells	Standard Dev			- HIV	Days PI	% CD3 + T cells	Standard Dev
	0						0	6.68316	0.704455
	5	6.12467	1.4757				5
	10	6.5286	0.701419				10
	12	7.17109	1.73499				12
	16	3.78276	0.9662				16
	21	4.15241	0.697044				21	5.23811	1.05199
	28	3.97431	0.847181				28
	35	2.75287	0.334222				35
	45	2.13782	0.477676				45	5.57801	0.851836
