# Supplementary material for: Longitudinal imaging of HIV-1 spread in humanized mice with parallel 3D immunofluorescence and electron tomography
Source: eLife. 2017 Feb 15;6:e23282. doi: 10.7554/eLife.23282 (PMC5338924; doi:10.7554/eLife.23282)
Supplement: Figure 3—source data 2. — DOI: http://dx.doi.org/10.7554/eLife.23282.007 [file elife-23282-fig3-data2.xlsx]

## Sheet: Sheet1
Raw Results
	Immunofluorescence						p24 ELISA
+ HIV	5 Days PI	Total cells	Infected Cells	% Infected cells of Total			5 Days PI	Blood p24 Level (ng/mL)
	MS22	2178	5	0.229568			Ms21	0.0524
		1614	3	0.185874
	MS23	1075	5	0.465116
		890	4	0.449438
				0.332499	Mean
	Total Nuclei	5757		0.145322	Std Dev
	10 Days PI	Total cells	Infected Cells	% Infected cells of Total			10 Days PI	Blood p24 Level (ng/mL)
	MS17	2603	39	1.49827			MS17	2.19846
		2562	78	3.0445			MS20	1.29348
		2196	75	3.4153				1.74597	Mean
	MS18	2064	36	1.74419				0.639919	SD
				2.42556	Mean
	Total Nuclei	9425		0.946362	Std Dev
	12 Days PI	Total cells	Infected Cells	% Infected cells of Total			12 Days PI	Blood p24 Level (ng/mL)
	MS1	2758	68	2.46555			MS1	2.06933
		1146	37	3.22862			MS14	2.84134
	MS14	1105	32	2.89593			MS16	0.425532
	MS16	677	22	3.24963				1.77873	Mean
				2.95993	Mean			1.23384	SD
	Total Nuclei	5686		0.367253	Std Dev
	16 Days PI	Total cells	Infected Cells	% Infected cells of Total
	MS15	1163	24	2.06363
		1373	18	1.311
		2396	21	0.876461
		680	7	1.02941
				1.32012	Mean
	Total Nuclei	5612		0.527331	Std Dev
	21 Days PI	Total cells	Infected Cells	% Infected cells of Total			21 Days PI	Blood p24 Level (ng/mL)
	MS10	2263	28	1.2373			MS8	10.9146
		625	9	1.44			MS11	9.26829
		544	6	1.10294			MS10	17.9878
		723	3	0.414938			MS6	13.0488
		1200	5	0.416667				12.8049	Mean
				0.922368	Mean			3.78606	SD
	Total Nuclei	5355		0.477742	Std Dev
	28 Days PI	Total cells	Infected Cells	% Infected cells of Total			28 Days PI	Blood p24 Level (ng/mL)
	MS8	1106	16	1.44665			MS8	0.231788
		1171	10	0.853971			MS2	0.165563
	MS9	331	1	0.302115			MS6	0
		2774	15	0.540735				0.13245	Mean
				0.785869	Mean			0.119389	SD
	Total Nuclei	5382		0.495104	Std Dev
	35 Days PI	Total cells	Infected Cells	% Infected cells of Total			35 Days PI	Blood p24 Level (ng/mL)
	MS4	1738	3	0.172612			MS2	0.559
		2039	7	0.343306			MS4	0.463
		2020	1	0.049505				0.511	Mean
		1659	5	0.301386				0.0678823	SD
				0.216702	Mean
	Total Nuclei	7456		0.13304	Std Dev
	45 Days PI	Total cells	Infected Cells	% Infected cells of Total			45 Days PI	Blood p24 Level (ng/mL)
	MS2	2117	7	0.330657			MS2	0.0838926
		1549	5	0.322789
		2439	5	0.205002
		2400	7	0.291667
				0.287529	Mean
	Total Nuclei	8505		0.0575357	Std Dev
Graphed Results
		Mean						Mean
+ HIV	Days PI	% Infected cells	Std Dev			+ HIV	Days PI	Blood p24 Level	Std Dev
	0						0
	5	0.332499	0.145322				5	0.0524
	10	2.42556	0.591368				10	1.74597	0.639919
	12	2.95993	0.367253				12	2.03141	1.48628
	16	1.32012	0.527331				16
	21	0.922368	0.477742				21	12.8049	3.78606
	28	0.785869	0.495104				28	0.13245	0.119389
	35	0.216702	0.13304				35	0.511	0.0678823
	45	0.287529	0.0575357				45	0.0838926
