# Supplementary material for: Longitudinal imaging of HIV-1 spread in humanized mice with parallel 3D immunofluorescence and electron tomography
Source: eLife. 2017 Feb 15;6:e23282. doi: 10.7554/eLife.23282 (PMC5338924; doi:10.7554/eLife.23282)
Supplement: Figure 3—source data 3. — DOI: http://dx.doi.org/10.7554/eLife.23282.008 [file elife-23282-fig3-data3.xlsx]

## Sheet: Sheet1
Raw Results
+ HIV	5 Days PI	CD3 + Cells	p24 + Cells	CD3+ p24 +	p24 + CD3-	% CD3 + p24 +		% p24 + CD3 -
	MS22	170	6	5	1	2.94118		16.6667
		111	3	3	0	2.7027		0
	MS23	56	7	5	2	8.92857		28.5714
		41	4	4	0	9.7561		0
						6.08214	Mean	11.3095	Mean
						3.78093	Std Dev	13.9342	Std Dev
	10 Days PI	CD3 + Cells	p24 + Cells	CD3+ p24 +	p24 + CD3-	% CD3 + p24 +		% p24 + CD3 -
	MS17	177	46	39	7	22.0339		15.2174
		183	86	78	8	42.623		9.30233
		146	83	75	8	51.3699		9.63855
	MS18	114	43	36	7	31.5789		16.2791
						36.9014	Mean	12.6093	Mean
						12.799	Std Dev	3.65289	Std Dev
	12 Days PI	CD3 + Cells	p24 + Cells	CD3+ p24 +	p24 + CD3-	% CD3 + p24 +		% p24 + CD3 -
	MS1	145	74	68	6	46.8966		8.10811
		103	42	37	5	35.9223		11.9048
	MS14	91	40	32	8	35.1648		20
	MS16	78	29	22	7	28.2051		24.1379
						36.5472	Mean	16.0377	Mean
						7.72443	Std Dev	7.33197	Std Dev
	16 Days PI	CD3 + Cells	p24 + Cells	CD3+ p24 +	p24 + CD3-	% CD3 + p24 +		% p24 + CD3 -
	MS15	104	32	24	8	23.0769		25
		58	25	18	7	31.0345		28
		57	27	21	6	36.8421		22.2222
		27	10	7	3	25.9259		30
						29.2199	Mean	26.3056	Mean
						6.05467	Std Dev	3.41068	Std Dev
	21 Days PI	CD3 + Cells	p24 + Cells	CD3+ p24 +	p24 + CD3-	% CD3 + p24 +		% p24 + CD3 -
	MS10	103	36	28	8	27.1845		22.2222
		29	14	9	5	31.0345		35.7143
		26	10	6	4	23.0769		40
		25	8	3	5	12		62.5
		40	9	5	4	12.5		44.4444
						21.1592	Mean	40.9762	Mean
						8.60778	Std Dev	14.6258	Std Dev
	28 Days PI	CD3 + Cells	p24 + Cells	CD3+ p24 +	p24 + CD3-	% CD3 + p24 +		% p24 + CD3 -
	MS8	44	28	16	12	36.3636		42.8571
		54	17	10	7	18.5185		41.1765
	MS9	15	6	1	5	6.66667		83.3333
		77	27	15	12	19.4805		44.4444
						20.2573	Mean	52.9528	Mean
						12.2167	Std Dev	20.2976	Std Dev
	35 Days PI	CD3 + Cells	p24 + Cells	CD3+ p24 +	p24 + CD3-	% CD3 + p24 +		% p24 + CD3 -
	MS4	41	8	3	5	7.31707		62.5
		62	13	7	6	11.2903		46.1538
		61	4	1	3	1.63934		75
		43	12	5	7	11.6279		58.3333
						7.96866	Mean	60.4968	Mean
						4.65146	Std Dev	11.899	Std Dev
	45 Days PI	CD3 + Cells	p24 + Cells	CD3+ p24 +	p24 + CD3-	% CD3 + p24 +		% p24 + CD3 -
	MS2	58	13	7	6	12.069		46.1538
		35	10	5	5	14.2857		50
		47	13	5	8	10.6383		61.5385
		39	12	7	5	17.9487		41.6667
						13.7354	Mean	49.8397	Mean
						3.18454	Std Dev	8.5102	Std Dev
Graphed Results
		Mean		Mean
+ HIV	Days PI	% CD3+ p24 +	Std Dev	% p24 + CD3 -	Std Dev
	0
	5	6.08214	3.78093	11.3095	13.9342
	10	36.9014	12.799	12.6093	3.65289
	12	36.5472	7.72443	16.0377	7.33197
	16	29.2199	6.05467	26.3056	3.41068
	21	21.1592	8.60778	40.9762	14.6258
	28	20.2573	12.2167	52.9528	20.2976
	35	7.96866	4.65146	60.4968	11.899
	45	13.7354	3.18454	49.8397	8.5102
