# Supplementary material for: Longitudinal imaging of HIV-1 spread in humanized mice with parallel 3D immunofluorescence and electron tomography
Source: eLife. 2017 Feb 15;6:e23282. doi: 10.7554/eLife.23282 (PMC5338924; doi:10.7554/eLife.23282)
Supplement: Figure 4—source data 1. — DOI: http://dx.doi.org/10.7554/eLife.23282.011 [file elife-23282-fig4-data1.xlsx]

## Sheet: Sheet1
Distance in inches
Slice 1	CD4	CD8	p24		Slice 4	CD4	CD8	p24		Slice 7	CD4	CD8	p24		Slice 10	CD4	CD8	p24		Slice 13	CD4	CD8	p24		Slice 16	CD4	CD8	p24		Slice 18	CD4	CD8	p24
Dist inches	0.33	0.32	1.07		Dist	0.47	0.33	0.13		Dist	0.51	0.95	0.27		Dist	0.07	1.23	0.07		Dist	0.3	0.85	0.23		Dist	0.27	0.82	0.27		Dist	0.18	1.1	0.35
	0.42	0.42				0.3	0.49	0.74			0.43	0.39	0.3			0.75	0.62	0.25			0.34	0.68	0.21			0.1		0.1			0.11	0.98	0.13
	0.11	0.5				0.44	0.49	0.81			0.2	0.6	0.24			0.47	0.88	0.08			0.62	0.89	0.29			0.04		0.04			0.55	0.57
	0.47	0.54				0.22	0.34	1.24			0.27	0.73	0.11			0.25	0.45	0.36			0.23	0.95	0.23			0.43		0.39			0.13	0.61
		0.58				0.34	0.51	0.35			0.37	0.59	0.09			0.21	0.48	1.42			0.14	0.35	1.52			0.43					0.35	0.51
		0.71				0.41	0.6	0.67			0.73	0.89	0.37			0.48	0.89				0.21	0.52				0.33					0.66	0.6
		0.4				0.36	0.73				0.38	0.48	0.59			0.57	0.89				0.29	0.71				0.63					0.77	0.72
		0.4				0.52	0.43				0.3	0.39				0.89	0.53				0.38	1				0.39					0.65	1.51
		0.65				0.43	0.48				0.45	0.72				0.08	1.23				0.64	1.16				0.66
		0.74				0.13	0.57				0.7					0.54	1.35				0.23	1.34				1.16
		0.46				0.07	0.61				0.08					0.4	0.65				0.32	1.4				1.32
		0.65				0.11	0.84				0.24					0.65	0.55				1.52	0.36
		0.106				0.82	0.95				0.11					0.87	0.41					0.62
		0.36				0.34	0.97				0.34					0.75	0.29					0.81
		0.46					0.33				0.33					0.36	0.29					0.47
		0.55					0.61				0.09					1.42	0.42					1.1
		0.59					0.57				0.65						1.49					1.21
		0.82					0.65				0.89											0.52
		0.93					0.46				0.77											1.52
		1.17					0.56				0.77											1.48
		0.46					0.56				0.48
							1.49				0.16
							1.47				0.37
											0.59
.45 Inches = 50 um
Distance converted to microns (um)
Slice 1	CD4	CD8	p24		Slice 4	CD4	CD8	p24		Slice 7	CD4	CD8	p24		Slice 10	CD4	CD8	p24		Slice 13	CD4	CD8	p24		Slice 16	CD4	CD8	p24		Slice 18	CD4	CD8	p24
Dist um	36.6667	35.5556	118.889		Dist um	52.2222	36.6667	14.4444		Dist um	56.6667	105.556	30		Dist um	7.77778	136.667	7.77778		Dist um	33.3333	94.4444	25.5556		Dist um	30	91.1111	30		Dist um	20	122.222	38.8889
	46.6667	46.6667				33.3333	54.4444	82.2222			47.7778	43.3333	33.3333			83.3333	68.8889	27.7778			37.7778	75.5556	23.3333			11.1111		11.1111			12.2222	108.889	14.4444
	12.2222	55.5556				48.8889	54.4444	90			22.2222	66.6667	26.6667			52.2222	97.7778	8.88889			68.8889	98.8889	32.2222			4.44444		4.44444			61.1111	63.3333
	52.2222	60				24.4444	37.7778	137.778			30	81.1111	12.2222			27.7778	50	40			25.5556	105.556	25.5556			47.7778		43.3333			14.4444	67.7778
	119	64.4444				37.7778	56.6667	38.8889			41.1111	65.5556	10			23.3333	53.3333	157.778			15.5556	38.8889	168.889			47.7778					38.8889	56.6667
		78.8889				45.5556	66.6667	74.4444			81.1111	98.8889	41.1111			53.3333	98.8889				23.3333	57.7778				36.6667					73.3333	66.6667
		44.4444				40	81.1111				42.2222	53.3333	65.5556			63.3333	98.8889				32.2222	78.8889				70					85.5556	80
		44.4444				57.7778	47.7778				33.3333	43.3333				98.8889	58.8889				42.2222	111.111				43.3333					72.2222	167.778
		72.2222				47.7778	53.3333				50	80				8.88889	136.667				71.1111	128.889				73.3333
		82.2222				14.4444	63.3333				77.7778					60	150				25.5556	148.889				128.889
		51.1111				7.77778	67.7778				8.88889					44.4444	72.2222				35.5556	155.556				146.667
		72.2222				12.2222	93.3333				26.6667					72.2222	61.1111				168.889	40
		11.7778				91.1111	105.556				12.2222					96.6667	45.5556					68.8889
		40				37.7778	107.778				37.7778					83.3333	32.2222					90
		51.1111				137.778	36.6667				36.6667					40	32.2222					52.2222
		61.1111					67.7778				10					157.778	46.6667					122.222
		65.5556					63.3333				72.2222						165.556					134.444
		91.1111					72.2222				98.8889						157.778					57.7778
		103.333					51.1111				85.5556											168.889
		130					62.2222				85.5556											164.444
		51.1111					62.2222				53.3333
							165.556				17.7778
							163.333				41.1111
											65.5556
Graphed Distance in microns (um)				Graphed Average Distance from bottom of crypt (um)
CD4	CD8	p24
36.6667	35.5556	118.889			CD4	CD8	p24
46.6667	46.6667	14.4444		Avg	51.2222	79.2435	47.8519
12.2222	55.5556	82.2222		Std Dev	34.5129	36.7854	45.092
52.2222	60	90
119	64.4444	137.778
52.2222	78.8889	38.8889
33.3333	44.4444	74.4444
48.8889	44.4444	30
24.4444	72.2222	33.3333
37.7778	82.2222	26.6667
45.5556	51.1111	12.2222
40	72.2222	10
57.7778	11.7778	41.1111
47.7778	40	65.5556
14.4444	51.1111	7.77778
7.77778	61.1111	27.7778
12.2222	65.5556	8.88889
91.1111	91.1111	40
37.7778	103.333	157.778
137.778	130	25.5556
56.6667	51.1111	23.3333
47.7778	36.6667	32.2222
22.2222	54.4444	25.5556
30	54.4444	168.889
41.1111	37.7778	30
81.1111	56.6667	11.1111
42.2222	66.6667	4.44444
33.3333	81.1111	43.3333
50	47.7778	38.8889
77.7778	53.3333	14.4444
8.88889	63.3333
26.6667	67.7778
12.2222	93.3333
37.7778	105.556
36.6667	107.778
10	36.6667
72.2222	67.7778
98.8889	63.3333
85.5556	72.2222
85.5556	51.1111
53.3333	62.2222
17.7778	62.2222
41.1111	165.556
65.5556	163.333
7.77778	105.556
83.3333	43.3333
52.2222	66.6667
27.7778	81.1111
23.3333	65.5556
53.3333	98.8889
63.3333	53.3333
98.8889	43.3333
8.88889	80
60	136.667
44.4444	68.8889
72.2222	97.7778
96.6667	50
83.3333	53.3333
40	98.8889
157.778	98.8889
33.3333	58.8889
37.7778	136.667
68.8889	150
25.5556	72.2222
15.5556	61.1111
23.3333	45.5556
32.2222	32.2222
42.2222	32.2222
71.1111	46.6667
25.5556	165.556
35.5556	94.4444
168.889	75.5556
30	98.8889
11.1111	105.556
4.44444	38.8889
47.7778	57.7778
47.7778	78.8889
36.6667	111.111
70	128.889
43.3333	148.889
73.3333	155.556
128.889	40
146.667	68.8889
20	90
12.2222	52.2222
61.1111	122.222
14.4444	134.444
38.8889	57.7778
73.3333	168.889
85.5556	164.444
72.2222	91.1111
	122.222
	108.889
	63.3333
	67.7778
	56.6667
	66.6667
	80
	167.778
