# Supplementary material for: Longitudinal imaging of HIV-1 spread in humanized mice with parallel 3D immunofluorescence and electron tomography
Source: eLife. 2017 Feb 15;6:e23282. doi: 10.7554/eLife.23282 (PMC5338924; doi:10.7554/eLife.23282)
Supplement: Figure 4—source data 2. — DOI: http://dx.doi.org/10.7554/eLife.23282.012 [file elife-23282-fig4-data2.xlsx]

## Sheet: Sheet1
Raw Results													Graphed Results
Early time point		5 days PI		Peak time point		12 days PI		Late time point		28 Days PI			Distance (um) from bottom of Crypt
Distance (um) from bottom of Crypt				Distance (um) from bottom of Crypt				Distance (um) from bottom of Crypt						CD4			CD8			p24
CD4	CD8	p24		CD4	CD8	p24		CD4	CD8	p24				Mean	Std Dev		Mean	Std Dev		Mean	Std Dev
31.11	48.89	27.78		36.6667	35.5556	118.889		68.89	31.11	17.78			Early	55.7233	31.1062		78.4528	35.9973		55.15	50.2722
35.56	117.78	178.89		46.6667	46.6667	14.4444		81.11	35.56	25.56			Peak	51.2222	34.5129		79.2435	36.7854		47.8519	45.092
21.11	97.78	123.33		12.2222	55.5556	82.2222		71.11	38.89	37.78			Late	44.2967	18.5682		88.445	28.8134		37.2233	18.6009
45	148.89	24.44		52.2222	60	90		10	122	41.11
24.44	62.22	43.33		119	64.4444	137.778		37.78	96.67	30
26.67	150	24.44		52.2222	78.8889	38.8889		33.33	126.67	71.11
32.22	123.33	31.11		33.3333	44.4444	74.4444		41.11	87.78
30	43.33	33.33		48.8889	44.4444	30		33.33	104.44
119	33.33	37.78		24.4444	72.2222	33.3333		35.56	111.11
85.56	84.44	12.22		37.7778	82.2222	26.6667		46.67	102.22
114.44	61.11	46.67		45.5556	51.1111	12.2222		48.89	75.56
178.89	116.67	51.11		40	72.2222	10		27.78	107.78
27.78	116.67			57.7778	11.7778	41.1111		38.89	108.89
35.56	80			47.7778	40	65.5556		33.33	74.44
22.22	51.11			14.4444	51.1111	7.77778		56.67	70
47.78	74.44			7.77778	61.1111	27.7778			106.67
51.11	80			12.2222	65.5556	8.88889			93.33
61.11	45.56			91.1111	91.1111	40			98.89
26.67	136.67			37.7778	103.333	157.778
32.22	90			137.778	130	25.5556		44.2967	88.445	37.2233	Mean
43.33	35.56			56.6667	51.1111	23.3333		18.5682	28.8134	18.6009	Std Dev
97.78	43.33			47.7778	36.6667	32.2222
98.89	65.56			22.2222	54.4444	25.5556
140	28.89			30	54.4444	168.889
31.11	37.78			41.1111	37.7778	30
41.11	65.56			81.1111	56.6667	11.1111
27.78	64.4444			42.2222	66.6667	4.44444
37.78	93.3333			33.3333	81.1111	43.3333
40				50	47.7778	38.8889
51.11				77.7778	53.3333	14.4444
66.67				8.88889	63.3333
33.33				26.6667	67.7778
37.78				12.2222	93.3333
38.89				37.7778	105.556
47.78				36.6667	107.778
60				10	36.6667
44.44				72.2222	67.7778
46.67				98.8889	63.3333
55.56				85.5556	72.2222
123.33				85.5556	51.1111
43.33				53.3333	62.2222
48.89				17.7778	62.2222
41.11				41.1111	165.556
48.89				65.5556	163.333
50				7.77778	105.556
45.56				83.3333	43.3333
53.33				52.2222	66.6667
54.44				27.7778	81.1111
68.89				23.3333	65.5556
71.11				53.3333	98.8889
81.11				63.3333	53.3333
62.22				98.8889	43.3333
51.11				8.88889	80
60				60	136.667
48.89				44.4444	68.8889
78.89				72.2222	97.7778
56.67				96.6667	50
				83.3333	53.3333
CD4	CD8	p24		40	98.8889
55.7233	78.4528	55.15	Mean	157.778	98.8889
31.1062	35.9973	50.2722	Std Dev	33.3333	58.8889
				37.7778	136.667
				68.8889	150
				25.5556	72.2222
				15.5556	61.1111
				23.3333	45.5556
				32.2222	32.2222
				42.2222	32.2222
				71.1111	46.6667
				25.5556	165.556
				35.5556	94.4444
				168.889	75.5556
				30	98.8889
				11.1111	105.556
				4.44444	38.8889
				47.7778	57.7778
				47.7778	78.8889
				36.6667	111.111
				70	128.889
				43.3333	148.889
				73.3333	155.556
				128.889	40
				146.667	68.8889
				20	90
				12.2222	52.2222
				61.1111	122.222
				14.4444	134.444
				38.8889	57.7778
				73.3333	168.889
				85.5556	164.444
				72.2222	91.1111
					122.222
					108.889
					63.3333
					67.7778
					56.6667
					66.6667
					80
					167.778
				CD4	CD8	p24
				51.2222	79.2435	47.8519	Mean
				34.5129	36.7854	45.092	Std Dev
