# Supplementary material for: Longitudinal imaging of HIV-1 spread in humanized mice with parallel 3D immunofluorescence and electron tomography
Source: eLife. 2017 Feb 15;6:e23282. doi: 10.7554/eLife.23282 (PMC5338924; doi:10.7554/eLife.23282)
Supplement: Figure 4—source data 3. — DOI: http://dx.doi.org/10.7554/eLife.23282.013 [file elife-23282-fig4-data3.xlsx]

## Sheet: Sheet1
Raw Results
Early		5 Days PI
		Total cells	CD4 Tcells	CD8 T cells	p24 +	% CD4+	% CD8+	% p24 +
	MS21	1384	75	32	4	5.41908	2.31214	0.289017
		1037	36	25	5	3.47155	2.4108	0.48216
	MS22	686	17	17	3	2.47813	2.47813	0.437318
		2142
						3.78959	2.40036	0.402832	Mean
	Total Nuclei	5249				1.49604	0.0834889	0.101084	Std Dev
Peak		12 Days PI
		Total cells	CD4 Tcells	CD8 T cells	p24+	% CD4+	% CD8+	% p24 +
	MS14	2463	88	74	82	3.57288	3.00447	3.32927
		1385	83	31	21	5.99278	2.23827	1.51625
	MS16	1498	56	38	61	3.73832	2.53672	4.0721
	Total Nuclei	5346				4.43466	2.59315	2.97254	Mean
						1.35191	0.386204	1.31474	Std Dev
Late		35 Days PI
		Total cells	CD4 Tcells	CD8 T cells	p24+	% CD4+	% CD8+	% p24 +
	MS4	2368	4	54	7	0.168919	2.28041	0.295608
		1437	9	34	11	0.626305	2.36604	0.765484
		2004	13	46	6	0.648703	2.29541	0.299401
	Total Nuclei	5809				0.481309	2.31395	0.453498	Mean
						0.270769	0.0457297	0.270194	Std Dev
Graphed Results
	CD4+ T cells			CD8 T cells			p24+ Cells
	Mean	Std Dev		Mean	Std Dev		Mean	Std Dev
Early	3.78959	1.49604		2.40036	0.0834889		0.402832	0.101084
Peak	4.43466	1.35191		2.59315	0.386204		2.97254	1.31474
Late	0.481309	0.270769		2.31395	0.0457297		0.453498	0.270194
